# Supplementary material for: 3′IsomiR Species Composition Affects Reliable Quantification of miRNA/isomiR Variants by Poly(A) RT-qPCR: Impact on Small RNA-Seq Profiling Validation
Source: Int J Mol Sci. 2023 Oct 21;24(20):15436. doi: 10.3390/ijms242015436 (PMC10607168; doi:10.3390/ijms242015436)
Supplement: Supplementary file 1 [file ijms-24-15436-s001.zip]

Archive with 1 entries (1 files):
- ijms-2651167-supplementary.pdf
